# Supplementary material for: Reversible excision of the wzy locus in Salmonella Typhimurium may aid recovery following phage predation
Source: PLoS Genet. 2025 May 2;21(5):e1011688. doi: 10.1371/journal.pgen.1011688 (PMC12074656; doi:10.1371/journal.pgen.1011688)
Supplement: S3 Table — (XLSX) [file pgen.1011688.s005.xlsx]

## Sheet: Supplementary_table_1
Year	source	type	strain	sample	identifier	code	acession	thrS	wzy_locus	nucA	ATT
2009	human	DT12	DT12	ERS007564	C096	5103_3_1	ERR024387	yes	yes	yes	yes
2009	human	DT24	DT24	ERS007582	C0105	5103_3_10	ERR024388	yes	yes	yes	yes
2009	human	DT41	DT41	ERS007584	C0106	5103_3_11	ERR024389	yes	yes	yes	yes
2009	human	DT120	DT120	ERS007566	C097	5103_3_2	ERR024391	yes	yes	yes	yes
2009	human	DT135	DT135	ERS007567	C098	5103_3_3	ERR024392	yes	yes	yes	yes
2008	human	DT177	DT177	ERS007572	C0100	5103_3_5	ERR024394	yes	yes	yes	yes
2009	human	DT191A	DT191A	ERS007574	C0101	5103_3_6	ERR024395	yes	yes	yes	yes
2009	human	DT193	DT193	ERS007576	C0102	5103_3_7	ERR024396	yes	yes	yes	yes
2009	human	DT195	DT195	ERS007578	C0103	5103_3_8	ERR024397	yes	yes	yes	yes
2009	human	DT2B	DT2B	ERS007580	C0104	5103_3_9	ERR024398	yes	no	yes	yes
2009	human	DT56	DT56	ERS007588	C0108	5103_5_1	ERR024400	yes	yes	yes	yes
2009	human	U302	U302	ERS007606	C0117	5103_5_10	ERR024401	yes	yes	yes	yes
2009	human	U310	U310	ERS007608	C0118	5103_5_11	ERR024402	yes	yes	yes	yes
2009	human	DT7	DT7	ERS007590	C0109	5103_5_2	ERR024404	yes	yes	yes	yes
2009	human	DT8	DT8	ERS007592	C0110	5103_5_3	ERR024405	yes	yes	yes	yes
2008	human	DT97	DT97	ERS007594	C0111	5103_5_4	ERR024406	yes	yes	yes	yes
2009	human	DT99	DT99	ERS007596	C0112	5103_5_5	ERR024407	yes	yes	yes	yes
2009	human	DT1	DT1	ERS007598	C0113	5103_5_6	ERR024408	yes	no	yes	yes
2009	human	U276	U276	ERS007600	C0114	5103_5_7	ERR024409	yes	yes	yes	yes
2009	human	U277	U277	ERS007602	C0115	5103_5_8	ERR024410	yes	yes	yes	yes
2009	human	U288	U288	ERS007604	C0116	5103_5_9	ERR024411	yes	yes	yes	yes
2008	human	U313	U313	ERS007611	C0120	5103_6_1	ERR024413	yes	yes	yes	yes
2008	human	U319	U319	ERS007613	C0121	5103_6_2	ERR024417	yes	yes	yes	yes
NA	NA	U320	U320	ERS007615	C0122	5103_6_3	ERR024418	yes	yes	yes	yes
1997	NA	ND	105841997	ERS008962	105841997	4976_8_1	ERR024629	yes	no	yes	yes
2005	pig	rough	S0272405	ERS008964	S0272405	4976_8_3	ERR024634	yes	yes	yes	yes
2009	dog	DT193	L0004109	ERS008980	L0004109	5116_1_7	ERR024954	yes	yes	yes	yes
NA	NA	DT101	S00705-09	ERS015602	S00705-09	5386_5_10	ERR028271	yes	yes	yes	yes
NA	NA	DT102	3193-1995	ERS015603	3193-1995	5386_5_11	ERR028272	yes	yes	yes	yes
2009	bird	DT1	S04696-09	ERS015598	S04696-09	5386_5_6	ERR028277	yes	yes	yes	yes
1995	cattle	DT10	10084-1995	ERS015599	10084-1995	5386_5_7	ERR028278	yes	yes	yes	yes
1995	cattle	DT10	100419-1995	ERS015600	100419-1995	5386_5_8	ERR028279	yes	yes	yes	yes
2009	horse	DT101	S00454-09	ERS015601	S00454-09	5386_5_9	ERR028280	yes	yes	yes	yes
NA	NA	U323	S05738-08	ERS015604	S05738-08	5386_6_1	ERR028282	yes	yes	yes	yes
2001	pig	DT108	547-2001	ERS015613	547-2001	5386_6_10	ERR028283	yes	yes	yes	yes
1996	environment	DT110	10902-1996	ERS015614	10902-1996	5386_6_11	ERR028284	yes	yes	yes	yes
1995	pig	DT103	7828-1995	ERS015605	7828-1995	5386_6_2	ERR028285	yes	yes	yes	yes
1995	pig	DT103	7830-1995	ERS015606	7830-1995	5386_6_3	ERR028286	yes	yes	yes	yes
1999	pig	DT104A	7302-1999	ERS015607	7302-199	5386_6_4	ERR028287	yes	yes	yes	yes
2005	cattle	DT104B	S00914-05	ERS015608	S00914-05	5386_6_5	ERR028288	yes	yes	yes	yes
1995	cattle	DT104C	4582-1995	ERS015609	4582-1995	5386_6_6	ERR028289	yes	yes	yes	yes
1995	pig	U323	12005-1995	ERS015610	12005-1995	5386_6_7	ERR028290	yes	yes	yes	yes
1997	pig	DT106	3203-1997	ERS015611	3203-1997	5386_6_8	ERR028291	yes	yes	yes	yes
1996	cattle	DT108	10984-1996	ERS015612	10984-1996	5386_6_9	ERR028292	yes	yes	yes	yes
1998	cattle	DT110	1713-1998	ERS015615	1713-1998	5386_7_1	ERR028294	yes	yes	yes	yes
1995	cattle	DT141	1164-1995	ERS015624	1164-1995	5386_7_10	ERR028295	yes	yes	yes	yes
1998	chicken	DT141	818-1998	ERS015625	818-1998	5386_7_11	ERR028296	yes	yes	yes	yes
NA	NA	DT111	200707-08	ERS015616	200707-08	5386_7_2	ERR028297	yes	yes	yes	yes
NA	NA	DT111	S05380-08	ERS015617	S05380-08	5386_7_3	ERR028298	yes	yes	yes	yes
2002	pig	DT12	S08300-02	ERS015618	S08300-02	5386_7_4	ERR028299	yes	yes	yes	yes
1998	pig	DT120	4284-1995	ERS015619	4284-1995	5386_7_5	ERR028300	yes	yes	yes	yes
2001	bird	DT121	4179-2001	ERS015620	4179-2001	5386_7_6	ERR028301	yes	yes	yes	yes
1997	sheep	DT126	8935-1995	ERS015621	8935-1995	5386_7_7	ERR028302	yes	yes	yes	yes
1998	dog	DT126	6940-1998	ERS015622	6940-1998	5386_7_8	ERR028303	yes	yes	yes	yes
2007	cattle	DT135	S06221-07	ERS015623	S06221-07	5386_7_9	ERR028304	yes	yes	yes	yes
1997	bird	DT160	3299-1997	ERS015626	3299-1997	5386_8_1	ERR028306	yes	yes	yes	yes
1997	environment	DT179	5544-1997	ERS015635	5544-1997	5386_8_10	ERR028307	yes	yes	yes	yes
1996	pig	DT193	11020-1996	ERS015636	11020-1996	5386_8_11	ERR028308	yes	yes	yes	yes
1998	horse	DT160	2610-1998	ERS015627	2610-1998	5386_8_2	ERR028309	yes	yes	yes	yes
1997	pig	DT167	6353-1997	ERS015628	6353-1997	5386_8_3	ERR028310	yes	yes	yes	yes
1997	environment	DT167	8721-1997	ERS015629	8721-1997	5386_8_4	ERR028311	yes	yes	yes	yes
1995	cattle	DT170	1008-1995	ERS015630	1008-1995	5386_8_5	ERR028312	yes	no	yes	yes
1995	cattle	DT170	1402-2000	ERS015631	1402-2000	5386_8_6	ERR028313	yes	yes	yes	yes
2003	pig	DT170B	S03188-03	ERS015632	S03188-03	5386_8_7	ERR028314	yes	yes	yes	yes
2007	pig	DT170B	S09207-07	ERS015633	S09207-07	5386_8_8	ERR028315	yes	yes	yes	yes
1996	pig	DT179	8380-1996	ERS015634	8380-1996	5386_8_9	ERR028316	yes	yes	yes	yes
1996	cattle	DT204	9115-1996	ERS015637	9115-1995	5391_2_1	ERR028631	yes	yes	yes	yes
2008	chicken	DT35	S04744-08	ERS015646	S04744-08	5391_2_10	ERR028632	yes	yes	yes	yes
1998	bird	DT36	7396-1998	ERS015647	7396-1998	5391_2_11	ERR028633	yes	yes	yes	yes
1998	dog	DT204	388-1998	ERS015638	388-1998	5391_2_2	ERR028634	yes	yes	yes	yes
2002	pig	DT208	S08313-02	ERS015639	S08313-02	5391_2_3	ERR028635	yes	yes	yes	yes
2008	pig	DT208	S04454-08	ERS015640	S04454-08	5391_2_4	ERR028636	yes	yes	yes	yes
2004	feed	DT2A	S06356-04	ERS015641	S06356-04	5391_2_5	ERR028637	yes	yes	yes	yes
2006	pigeon	DT2A	S01491-06	ERS015642	S01491-06	5391_2_6	ERR028638	yes	yes	yes	yes
2004	duck	DT30	S06281-04	ERS015643	S06281-04	5391_2_7	ERR028639	yes	yes	yes	yes
2009	duck	DT30	S04178-09	ERS015644	S04178-09	5391_2_8	ERR028640	yes	no	yes	yes
1998	pig	DT35	8767-1998	ERS015645	8767-1998	5391_2_9	ERR028641	yes	yes	yes	yes
NA	NA	U311	U311	ERS014081	C0119rpt	5408_8_1	ERR028643	yes	yes	yes	yes
NA	NA	DT104b	DT104b	ERS014078	C095rpt	5477_5_6	ERR028656	yes	yes	yes	yes
NA	NA	DT41b	DT41b	ERS014080	C0107rpt	5477_5_8	ERR028658	yes	yes	yes	yes
2005	chicken	DT36	S03433-05	ERS015648	S03433-05	5505_1_1	ERR029213	yes	yes	yes	yes
2006	chicken	DT7	S05416-06	ERS015657	S05416-06	5505_1_10	ERR029214	yes	yes	yes	yes
1998	duck	DT8	5465-1998	ERS015658	5465-1998	5505_1_11	ERR029215	no	yes	yes	yes
2004	horse	DT40	S05081-04	ERS015649	S05081-04	5505_1_2	ERR029216	yes	yes	yes	yes
2007	horse	DT40	S00060-07	ERS015650	S00060-07	5505_1_3	ERR029217	yes	yes	yes	yes
2002	cattle	DT41	S09304-02	ERS015651	S09304-02	5505_1_4	ERR029218	yes	yes	yes	yes
1997	chicken	DT49	6164-1997	ERS015652	6164-1997	5505_1_5	ERR029219	yes	yes	yes	yes
2002	cattle	DT49	S09313-03	ERS015653	S09313-03	5505_1_6	ERR029220	yes	yes	yes	yes
1997	bird	DT56	2087-1997	ERS015654	2087-1997	5505_1_7	ERR029221	yes	yes	yes	yes
2003	bird	DT56VAR	S07676-03	ERS015655	S07676-03	5505_1_8	ERR029222	yes	yes	yes	yes
2008	dog	DT56VAR	S05451-08	ERS015656	S05451-08	5505_1_9	ERR029223	yes	yes	yes	yes
1997	turkey	DT85	10258-1997	ERS015659	10258-1997	5505_2_1	ERR029225	yes	yes	yes	yes
NA	NA	U310	SR11-WT	ERS015668	SR11-WT	5505_2_10	ERR029226	yes	yes	yes	yes
2000	feed	DT85	2036-2000	ERS015660	2036-2000	5505_2_2	ERR029228	yes	yes	yes	yes
1996	duck	DT9	12342-1996	ERS015661	12342-1996	5505_2_3	ERR029229	yes	yes	yes	yes
2001	duck	DT9	4300-2001	ERS015662	4300-2001	5505_2_4	ERR029230	yes	yes	yes	yes
2005	pig	U288	S01960-05	ERS015663	S01960-05	5505_2_5	ERR029231	yes	yes	yes	yes
2008	pig	U302	S04199-08	ERS015664	S04199-08	5505_2_6	ERR029232	yes	yes	yes	yes
2002	pig	U308	S05968-02	ERS015665	S05968-02	5505_2_7	ERR029233	yes	yes	yes	yes
2007	pig	U308	S07292-07	ERS015666	S07292-07	5505_2_8	ERR029234	yes	yes	yes	yes
2003	pig	U310	S04782-03	ERS015667	S04782-03	5505_2_9	ERR029235	yes	yes	yes	yes
1993	pig	193	10177-1993	ERS023488	1749s01	6180_3_1	ERR038757	yes	yes	yes	yes
1993	cattle	193	10246-1993	ERS023489	1749s02	6180_3_2	ERR038758	yes	yes	yes	yes
1995	cattle	193	10382-1995	ERS023490	1749s03	6180_3_3	ERR038759	yes	yes	yes	yes
1995	pig	193	1013-1997	ERS023491	1749s04	6180_3_4	ERR038760	yes	yes	yes	yes
1996	cattle	193	11671-1996	ERS023492	1749s05	6180_3_5	ERR038761	yes	yes	yes	yes
1997	pig	193	4061-1997	ERS023493	1749s06	6180_3_6	ERR038762	yes	yes	yes	yes
2008	cat	120	S03512-08	ERS023494	1749s07	6180_3_7	ERR038763	yes	yes	yes	yes
1999	pig	ND	1731-1999	ERS023502	1749s15	6180_4_3	ERR038771	yes	yes	yes	yes
2000	pig	ND	6887-2000	ERS023504	1749s17	6180_4_5	ERR038773	yes	yes	yes	yes
2001	pig	ND	2798-2001	ERS023505	1749s18	6180_4_6	ERR038774	yes	yes	yes	yes
2002	pig	ND	3543-2002	ERS023506	1749s19	6180_4_7	ERR038775	yes	yes	yes	yes
2008	chicken	ND	S5828-08	ERS023520	1749s33	6180_5_9	ERR038789	yes	yes	yes	yes
2010	other	ND	S4489-10	ERS023523	1749s36	6180_5_12	ERR038792	yes	yes	yes	yes
2007	pig	ND	S00250-07	ERS023525	1749s38	6221_1_2	ERR039364	yes	yes	yes	yes
2004	pig	ND	L00961-04	ERS023527	1749s40	6221_1_4	ERR039366	yes	yes	yes	yes
1999	pig	ND	5102-1999	ERS023528	1749s41	6221_1_5	ERR039367	yes	yes	yes	yes
2006	pig	DT193	L01730-06	ERS023529	1749s42	6221_1_6	ERR039368	yes	yes	yes	yes
2008	pig	DT193	S02909-08	ERS023530	1749s43	6221_1_7	ERR039369	yes	yes	yes	yes
2009	pig	DT193	S05894-09	ERS023532	1749s45	6221_1_9	ERR039371	yes	yes	yes	yes
NA	pigeon	DT2	01_2888	.	.	.	SAMEA868138	yes	yes	yes	yes
NA	pigeon	DT2	03-715	.	.	.	ERR028071	yes	yes	yes	yes
2001	human	ST313	A130	.	.	.	PRJEB34594	yes	yes	yes	yes
2004	human	ST313	D23580	.	.	.	FN424405.1	yes	yes	yes	yes
NA	NA	DT104	DT104	.	.	.	HF937208.1	yes	yes	yes	yes
NA	pigeon	DT2	DT2	.	.	.	HG326213.1	yes	yes	yes	yes
NA	duck	DT8	L01157-10	.	.	.	PRJEB34595	yes	yes	yes	yes
2005	pig	U288	S01960-05	.	.	.	PRJEB34597	yes	yes	yes	yes
2009	cattle	ST34	S04698-09	.	.	.	PRJEB10340	yes	yes	yes	yes
2010	pig	ST34	S01569-10	.	.	.	SAMEA819709	yes	yes	yes	yes
1974	cattle	SL1344	SL1344	.	.	.	FQ312003.1	yes	yes	yes	yes
NA	duck	DT30	S03645-11	.	.	.	ERR744309	yes	yes	yes	yes
NA	duck	DT8	S04527-10	.	.	.	ERR744230	yes	yes	yes	yes
2003	bird	DT56	S07676-03	.	.	.	PRJEB34599	yes	yes	yes	yes
