# Supplementary material for: Reversible excision of the wzy locus in Salmonella Typhimurium may aid recovery following phage predation
Source: PLoS Genet. 2025 May 2;21(5):e1011688. doi: 10.1371/journal.pgen.1011688 (PMC12074656; doi:10.1371/journal.pgen.1011688)
Supplement: S2 File — Sequence ‘circular_wzy_locus’ is the expected sequence of the wzy locus following hypothetical circularisation by recombination of the attL and attR sequences in the L01157-10 genome. Sequence ‘consensus_PCR’ is the consensus of the forward and reverse sequences of the amplicon from the hypothetical circularised wzy locus in Fig 4A. (TXT) [file pgen.1011688.s007.txt]

>Consensus_PCR
CGAGACTCAGAGTGACCATGTACATCATTAACGATACGCGTGCCGGGTAGTGTGTTGGGATTCAGGTTCTGT
AGAACAGAAAGATGCAATCTCCCTTTTTTTAGTGTTACCATCATCATGCCGGACGAAAATAGCGATTTTCGT
CTGTGTCGAAGGTTGTGCGCCAATTTAGCAATGGTTGGCTAGATGGATACACAACTCACTGTCAATAAATTC
ATTTTCTCTTTGTATGTGATCTTGCGTAATAAGTACAATCCTTCATTCACATCCATTCTCGTTCGTTTAAAC
CTGTTTCACCAGTTCCGCGTCATTACTGGTAATAGCGGATATATATGTTTCATACCGTTTTACATTGATCCC
TTTCGCGCCGTAAGATGTACGTACCTAATCTAACTTAAGCAGGGAACTGTCATTCATAACACAGAGTTTATT
GGTATCAATGGTAGATTATATTACGGTGACAATCTCGGGATGATCCGCATATGAGTAGATGTGGATTAGGGG
CGGAG
>Circular_wzy_locus
CTACTGCGCCTCCGATAGCATGAAGCTATCAAGCATTTGCAGCACAAACATCAAACAATGTAAATGCTTTTG
ATAATTACACATGATTGTTACTGTGTTTATATACAGTGGCATTCGAAGATTCATCATGAGGTTCCCGAGTCC
TGTAAAAGACTATACAGAGAAAGAGCTATCACTCGACGAGTAATTCATCTCACATCGTGCCGCGACATACTT
CAAGCAACACAGACGAATTACAAGTACGGCATCATAAGTGAGACGTTGCTAGTTATAGAAGCTTCATAGCAG
CATGTAATGGCTCTTTGCTGGTATGTGCTTTGGAAAGTGGGTTTCGTATTGTGCGTTATCGCATGCTGCCAG
GTCCCCATCTGGAGAATATAGATAGCGGTCGTCGTGAAAAGCTATCTGATGTGAATGCCTCATACGGTGGCA
GTAAGCCGAGACTCAGAGTGACCATGTACATCATTAACGATACGCGTGCCGGGTAGTGTGTTGGGATTCAGG
TTCTGTAGAACAGAAAGATGCAATCTCCCTTTTTTTAGTGTTACCATCATCATGCCGGACGAAAATAGCGAT
TTTCGTCTGTGTCGAAGGTTGTGCGCCAATTTAGCAATGGTTGGCTAGATGGATACACAACTCACTGTCAAT
AAATTCATTTTCTCTTTGTATGTGATCTTGCGTAATAAGTACAATCCTTCATTCACATCCATTCTCGTTCGT
TTAAACCTGTTTCACCAGTTCCGCGTCATTACTGGTAATAGCGGATATATATGTTTCATACCGTTTTACATT
GATCCCTTTCGCGCCGTAAGATGTACGTACCTAATCTAACTTAAGCAGGGAACTGTCATTCATAACACAGAG
TTTATTGGTATCAATGGTAGATTATATTACGGTGACAATCTCGGGATGATCCGCATATGAGTAGATGTGGAT
TAGGGCGGAGTAGCGGTAGGACTAATAATAACCGGCGGCGAGAAATACATAATTGAGGGGCTATTCATAAAT
CATCATCTAGAAACGCAAGCACTATCATGAATATATCATAAGTAATTTACGTTGGTAATGATGGCTCAGCAA
ACCCAACAAGCTTTACAGGAACAATTTTTACGCTTCAGAGCCAAATAAAACGGCGGCATTGCCGCCGTATAA
CTTATTTATTGTTTCTTAGTAAAACGAATCTTATATGCTCTGAAAAAACAAAGGAAGATGCAATGTATACCA
TAAAAGCAATCATCAAATGCTCAGGGAACAACCATCCCATGCTAACAGGAATCACACTTATTCCAATGCAAA
ATAGGAACATTATGAAATAATGCGCTGACTTTGTTTCCTGAGTTTTATTGGAGAAATACTTAGCTAGGACGC
CTTTAAATACTCCAGATATAACTAACCAAACTGGTGTAAAAAGCCCGAAATCTGCGTATAGTTCACCATACC
CGAAAGCAGGAGCGCCCTGATTTCTGTAGAATGCATCAGGGAAAAATACTTTTGCCAGATACAATGCGCCAA
AATCTTCAGGCTTATCAGGCCAAATAGCCCTCGGAATCCTCGAGTAAACCTCGCTTTCCATTAGTAATTTTC
CGTACATAAAGTCAAAGTTTGAGGAAGCAACAAGAACAGCATTACGGGTATAATCCGAGTAATTCGCCATAT
TTTCTATCGGATTCCCATCAGTAAACGTATATGCAAAGAATGCCGTTACAATGACTGCTATAACAGCAAACG
ATTTTACCAGGAACATAAATTTAATTTTTTTATTTTCAATATATGAAAGGTAAAGGATGAATGCTATAAATA
TACTAAATATTGGTCCTTTGTTACCATGCAAGAAAATAAGTATACAGTTAAATAAAACTATGGAAATACAAA
ATAACTTTGATTTTTTGTATGTAAAGAACGCGCAAATAGAAGCGACAAGAGAAAACATTAATGAAGGATAGA
AGTATATACCATACCCTGTTCTGGTTAATTCGTATATTCTTCTTGGGCTAAGTATATACTCTCTGAACTCCA
TCAACACTGGAAGGTAAATGATAAAAGCAAGGAAGGTGAATAACAATGAAGTAAACACATACCTTGGTTTAT
TTTTCGTGTTTGATTTGTTGTATATGGGTTTTCTTTGTGTGTAAAGATAAGAAATAACAAATGATGCTATGT
ATGTTATATAGCAAGTATAGAAAAACAAATATTCCACTGTATAATTCTGCACCTCTGAGAGGTATACAAATA
TACCTTCAAACACGTACAGTGTAGGGACTGTTATTATCAGGTATGGGACCATTACATTTATTATTTTCCCCT
CAATTCTTACGGAAAGAGTATAGAGATAAACTATAAATAATAAGCATAATGCAATGTATGAAATTATAAGCA
TATAGAGCCTTTAGAAAAAATGCTTAGTATTAAAAATATTACCATCAGGCAAATAAGGTGTGGTACGGAAAA
TCTTCTGGCAAGATATTCTGAATCTGGTAGTCTATAATCATTACTCATCACTATCTTCCCGATATCAAAACC
GTGTTATTGACATATTAACACTCATTAACACTCCTAT
