# Supplementary material for: Reversible excision of the wzy locus in Salmonella Typhimurium may aid recovery following phage predation
Source: PLoS Genet. 2025 May 2;21(5):e1011688. doi: 10.1371/journal.pgen.1011688 (PMC12074656; doi:10.1371/journal.pgen.1011688)
Supplement: S3 File — Alignment of sequences using Muscle software. (TXT) [file pgen.1011688.s008.txt]

CLUSTAL

Consensus_PCR/1-509       ------------------------------------------------------------
Circular_wzy_locus/1-2557 CTACTGCGCCTCCGATAGCATGAAGCTATCAAGCATTTGCAGCACAAACATCAAACAATG

Consensus_PCR/1-509       ------------------------------------------------------------
Circular_wzy_locus/1-2557 TAAATGCTTTTGATAATTACACATGATTGTTACTGTGTTTATATACAGTGGCATTCGAAG

Consensus_PCR/1-509       ------------------------------------------------------------
Circular_wzy_locus/1-2557 ATTCATCATGAGGTTCCCGAGTCCTGTAAAAGACTATACAGAGAAAGAGCTATCACTCGA

Consensus_PCR/1-509       ------------------------------------------------------------
Circular_wzy_locus/1-2557 CGAGTAATTCATCTCACATCGTGCCGCGACATACTTCAAGCAACACAGACGAATTACAAG

Consensus_PCR/1-509       ------------------------------------------------------------
Circular_wzy_locus/1-2557 TACGGCATCATAAGTGAGACGTTGCTAGTTATAGAAGCTTCATAGCAGCATGTAATGGCT

Consensus_PCR/1-509       ------------------------------------------------------------
Circular_wzy_locus/1-2557 CTTTGCTGGTATGTGCTTTGGAAAGTGGGTTTCGTATTGTGCGTTATCGCATGCTGCCAG

Consensus_PCR/1-509       ------------------------------------------------------------
Circular_wzy_locus/1-2557 GTCCCCATCTGGAGAATATAGATAGCGGTCGTCGTGAAAAGCTATCTGATGTGAATGCCT

Consensus_PCR/1-509       ------------------CGAGACTCAGAGTGACCATGTACATCATTAACGATACGCGTG
Circular_wzy_locus/1-2557 CATACGGTGGCAGTAAGCCGAGACTCAGAGTGACCATGTACATCATTAACGATACGCGTG

Consensus_PCR/1-509       CCGGGTAGTGTGTTGGGATTCAGGTTCTGTAGAACAGAAAGATGCAATCTCCCTTTTTTT
Circular_wzy_locus/1-2557 CCGGGTAGTGTGTTGGGATTCAGGTTCTGTAGAACAGAAAGATGCAATCTCCCTTTTTTT

Consensus_PCR/1-509       AGTGTTACCATCATCATGCCGGACGAAAATAGCGATTTTCGTCTGTGTCGAAGGTTGTGC
Circular_wzy_locus/1-2557 AGTGTTACCATCATCATGCCGGACGAAAATAGCGATTTTCGTCTGTGTCGAAGGTTGTGC

Consensus_PCR/1-509       GCCAATTTAGCAATGGTTGGCTAGATGGATACACAACTCACTGTCAATAAATTCATTTTC
Circular_wzy_locus/1-2557 GCCAATTTAGCAATGGTTGGCTAGATGGATACACAACTCACTGTCAATAAATTCATTTTC

Consensus_PCR/1-509       TCTTTGTATGTGATCTTGCGTAATAAGTACAATCCTTCATTCACATCCATTCTCGTTCGT
Circular_wzy_locus/1-2557 TCTTTGTATGTGATCTTGCGTAATAAGTACAATCCTTCATTCACATCCATTCTCGTTCGT

Consensus_PCR/1-509       TTAAACCTGTTTCACCAGTTCCGCGTCATTACTGGTAATAGCGGATATATATGTTTCATA
Circular_wzy_locus/1-2557 TTAAACCTGTTTCACCAGTTCCGCGTCATTACTGGTAATAGCGGATATATATGTTTCATA

Consensus_PCR/1-509       CCGTTTTACATTGATCCCTTTCGCGCCGTAAGATGTACGTACCTAATCTAACTTAAGCAG
Circular_wzy_locus/1-2557 CCGTTTTACATTGATCCCTTTCGCGCCGTAAGATGTACGTACCTAATCTAACTTAAGCAG

Consensus_PCR/1-509       GGAACTGTCATTCATAACACAGAGTTTATTGGTATCAATGGTAGATTATATTACGGTGAC
Circular_wzy_locus/1-2557 GGAACTGTCATTCATAACACAGAGTTTATTGGTATCAATGGTAGATTATATTACGGTGAC

Consensus_PCR/1-509       AATCTCGGGATGATCCGCATATGAGTAGATGTGGATTAGGGGCGGAG-------------
Circular_wzy_locus/1-2557 AATCTCGGGATGATCCGCATATGAGTAGATGTGGATTA-GGGCGGAGTAGCGGTAGGACT

Consensus_PCR/1-509       ------------------------------------------------------------
Circular_wzy_locus/1-2557 AATAATAACCGGCGGCGAGAAATACATAATTGAGGGGCTATTCATAAATCATCATCTAGA

Consensus_PCR/1-509       ------------------------------------------------------------
Circular_wzy_locus/1-2557 AACGCAAGCACTATCATGAATATATCATAAGTAATTTACGTTGGTAATGATGGCTCAGCA

Consensus_PCR/1-509       ------------------------------------------------------------
Circular_wzy_locus/1-2557 AACCCAACAAGCTTTACAGGAACAATTTTTACGCTTCAGAGCCAAATAAAACGGCGGCAT

Consensus_PCR/1-509       ------------------------------------------------------------
Circular_wzy_locus/1-2557 TGCCGCCGTATAACTTATTTATTGTTTCTTAGTAAAACGAATCTTATATGCTCTGAAAAA

Consensus_PCR/1-509       ------------------------------------------------------------
Circular_wzy_locus/1-2557 ACAAAGGAAGATGCAATGTATACCATAAAAGCAATCATCAAATGCTCAGGGAACAACCAT

Consensus_PCR/1-509       ------------------------------------------------------------
Circular_wzy_locus/1-2557 CCCATGCTAACAGGAATCACACTTATTCCAATGCAAAATAGGAACATTATGAAATAATGC

Consensus_PCR/1-509       ------------------------------------------------------------
Circular_wzy_locus/1-2557 GCTGACTTTGTTTCCTGAGTTTTATTGGAGAAATACTTAGCTAGGACGCCTTTAAATACT

Consensus_PCR/1-509       ------------------------------------------------------------
Circular_wzy_locus/1-2557 CCAGATATAACTAACCAAACTGGTGTAAAAAGCCCGAAATCTGCGTATAGTTCACCATAC

Consensus_PCR/1-509       ------------------------------------------------------------
Circular_wzy_locus/1-2557 CCGAAAGCAGGAGCGCCCTGATTTCTGTAGAATGCATCAGGGAAAAATACTTTTGCCAGA

Consensus_PCR/1-509       ------------------------------------------------------------
Circular_wzy_locus/1-2557 TACAATGCGCCAAAATCTTCAGGCTTATCAGGCCAAATAGCCCTCGGAATCCTCGAGTAA

Consensus_PCR/1-509       ------------------------------------------------------------
Circular_wzy_locus/1-2557 ACCTCGCTTTCCATTAGTAATTTTCCGTACATAAAGTCAAAGTTTGAGGAAGCAACAAGA

Consensus_PCR/1-509       ------------------------------------------------------------
Circular_wzy_locus/1-2557 ACAGCATTACGGGTATAATCCGAGTAATTCGCCATATTTTCTATCGGATTCCCATCAGTA

Consensus_PCR/1-509       ------------------------------------------------------------
Circular_wzy_locus/1-2557 AACGTATATGCAAAGAATGCCGTTACAATGACTGCTATAACAGCAAACGATTTTACCAGG

Consensus_PCR/1-509       ------------------------------------------------------------
Circular_wzy_locus/1-2557 AACATAAATTTAATTTTTTTATTTTCAATATATGAAAGGTAAAGGATGAATGCTATAAAT

Consensus_PCR/1-509       ------------------------------------------------------------
Circular_wzy_locus/1-2557 ATACTAAATATTGGTCCTTTGTTACCATGCAAGAAAATAAGTATACAGTTAAATAAAACT

Consensus_PCR/1-509       ------------------------------------------------------------
Circular_wzy_locus/1-2557 ATGGAAATACAAAATAACTTTGATTTTTTGTATGTAAAGAACGCGCAAATAGAAGCGACA

Consensus_PCR/1-509       ------------------------------------------------------------
Circular_wzy_locus/1-2557 AGAGAAAACATTAATGAAGGATAGAAGTATATACCATACCCTGTTCTGGTTAATTCGTAT

Consensus_PCR/1-509       ------------------------------------------------------------
Circular_wzy_locus/1-2557 ATTCTTCTTGGGCTAAGTATATACTCTCTGAACTCCATCAACACTGGAAGGTAAATGATA

Consensus_PCR/1-509       ------------------------------------------------------------
Circular_wzy_locus/1-2557 AAAGCAAGGAAGGTGAATAACAATGAAGTAAACACATACCTTGGTTTATTTTTCGTGTTT

Consensus_PCR/1-509       ------------------------------------------------------------
Circular_wzy_locus/1-2557 GATTTGTTGTATATGGGTTTTCTTTGTGTGTAAAGATAAGAAATAACAAATGATGCTATG

Consensus_PCR/1-509       ------------------------------------------------------------
Circular_wzy_locus/1-2557 TATGTTATATAGCAAGTATAGAAAAACAAATATTCCACTGTATAATTCTGCACCTCTGAG

Consensus_PCR/1-509       ------------------------------------------------------------
Circular_wzy_locus/1-2557 AGGTATACAAATATACCTTCAAACACGTACAGTGTAGGGACTGTTATTATCAGGTATGGG

Consensus_PCR/1-509       ------------------------------------------------------------
Circular_wzy_locus/1-2557 ACCATTACATTTATTATTTTCCCCTCAATTCTTACGGAAAGAGTATAGAGATAAACTATA

Consensus_PCR/1-509       ------------------------------------------------------------
Circular_wzy_locus/1-2557 AATAATAAGCATAATGCAATGTATGAAATTATAAGCATATAGAGCCTTTAGAAAAAATGC

Consensus_PCR/1-509       ------------------------------------------------------------
Circular_wzy_locus/1-2557 TTAGTATTAAAAATATTACCATCAGGCAAATAAGGTGTGGTACGGAAAATCTTCTGGCAA

Consensus_PCR/1-509       ------------------------------------------------------------
Circular_wzy_locus/1-2557 GATATTCTGAATCTGGTAGTCTATAATCATTACTCATCACTATCTTCCCGATATCAAAAC

Consensus_PCR/1-509       --------------------------------------
Circular_wzy_locus/1-2557 CGTGTTATTGACATATTAACACTCATTAACACTCCTAT
