# Supplementary material for: Reversible excision of the wzy locus in Salmonella Typhimurium may aid recovery following phage predation
Source: PLoS Genet. 2025 May 2;21(5):e1011688. doi: 10.1371/journal.pgen.1011688 (PMC12074656; doi:10.1371/journal.pgen.1011688)
Supplement: S4 File — (XLSX) [file pgen.1011688.s009.xlsx]

## Sheet: Fig 1
Position.in.genome..mbp.	Likelihood.ratio.test.value
651226	2
651226	2
651230	1.5
651230	2
651234	2
651234	2
651235	2
651235	1.4
651240	2
651240	2
651241	1
651241	1
651242	1.3
651242	2
651243	2
651243	2
651244	2
651244	2
651245	2
651245	2
651246	2
651246	2
651248	2
651248	2
651249	1.1
651249	2
651251	1
651251	1
651252	2
651252	2
651254	1.2
651254	2
651256	2
651256	2
651258	2
651258	2
651265	2
651265	2
651268	2
651268	2
651269	1.8
651269	2
651271	1
651271	1
651272	2
651272	2
651277	2
651277	2
651278	2
651278	2
651279	2
651279	2
651281	1
651281	1
651282	2
651282	2
651283	2
651283	2
651284	2
651284	2
651286	1.78
651286	2
651289	2
651289	2
651290	2
651290	2
651291	1
651291	1
651293	2
651293	2
651297	2
651297	2
651298	2
651298	2
651301	1
651301	1
651302	2
651302	2
651305	2
651305	2
651306	2
651306	2
651310	2
651310	2
651314	2
651314	2
651317	2
651317	2
651321	1
651321	1
651322	2
651322	2
651322	2
651323	2
651323	2
651324	2
651324	2
651326	2
651326	2
651327	2
651327	2
651328	2
651328	2
651330	2
651330	2
651331	1
651331	1
651332	2
651332	2
651335	2
651335	2
651336	2
651336	2
651337	2
651337	2
651338	2
651338	2
651346	2
651346	2
651349	2
651349	2
651352	2
651352	2
651354	2
651354	2
651356	2
651356	2
651358	2
651358	2
651359	2
651359	2
651360	2
651360	2
651361	1
651361	1
651362	2
651362	2
651363	2
651363	2
651365	2
651365	2
651366	2
651366	2
651369	2
651369	2
651372	2
651372	2
651373	2
651373	2
651374	2
651374	2
651375	2
651375	2
651379	2
651379	2
651384	2
651384	2
651386	2
651386	2
651387	2
651387	2
651391	1
651391	1
651393	2
651393	2
651394	2
651394	2
651395	2
651395	2
651398	2
651398	2
651399	2
651399	2
651402	2
651402	2
651403	2
651403	2
651406	2
651406	2
651407	2
651407	2
651408	2
651408	2
651410	2
651410	2
651411	1
651411	1
651412	2
651412	2
651414	2
651414	2
651415	2
651415	2
651417	2
651417	2
651418	2
651418	2
651419	2
651419	2
651421	1
1380879	4.42159
1380883	4.42159
1380886	4.42159
1380887	4.42159
1380889	4.42159
1380893	4.42159
1380896	4.42159
1380897	4.42159
1380898	4.42159
1380901	4.42159
1380902	4.42159
1380904	4.42159
1380906	4.42159
1380907	4.42159
1380911	4.42159
1380912	4.42159
1380915	4.42159
1380919	4.42159
1380920	4.42159
1380925	4.42159
1380926	4.42159
1380929	4.42159
1380931	4.42159
1380932	4.42159
1380933	4.42159
1380934	4.42159
1380935	4.42159
1380937	4.42159
1380938	4.42159
1380939	4.42159
1380940	4.42159
1380944	4.42159
1380950	4.42159
1380952	4.42159
1380953	4.42159
1380954	4.42159
1380956	4.42159
1380957	4.42159
1380958	4.42159
1380959	4.42159
1380960	4.42159
1380961	4.42159
1380964	4.42159
1380965	4.42159
1380966	4.42159
1380979	4.42159
1380980	4.42159
1380981	4.42159
1380983	4.42159
1380984	4.42159
1380987	4.42159
1380989	4.42159
1380990	4.42159
1380991	4.42159
1380993	4.42159
1380994	4.42159
1380995	4.42159
1380996	4.42159
1380998	4.42159
1380999	4.42159
1381002	4.42159
1381004	4.42159
1381007	4.42159
1381008	4.42159
1381009	4.42159
1381012	4.42159
1381013	4.42159
1381015	4.42159
1381016	4.42159
1381016	4.42159
1381017	4.42159
1381020	4.42159
1381021	4.42159
1381022	4.42159
1381023	4.42159
1381026	4.42159
1381027	4.42159
1381029	4.42159
1381035	4.42159
1381040	4.42159
1381041	4.42159
1381042	4.42159
1381042	4.42159
1381044	4.42159
1381045	4.42159
1381046	4.42159
1381047	4.42159
1381048	4.42159
1381050	4.42159
1381050	4.42159
1381054	4.42159
1381061	4.42159
1381062	4.42159
1381066	4.42159
1381068	4.42159
1381072	4.42159
1381073	4.42159
1381074	4.42159
1381075	4.42159
1381077	4.42159
1381078	4.42159
1381079	4.42159
1381080	4.42159
1381081	4.42159
1381082	4.42159
1381088	4.42159
1381089	4.42159
1381093	4.42159
1381094	4.42159
1381095	4.42159
1381096	4.42159
1381097	4.42159
1381098	4.42159
1381099	4.42159
1381100	4.42159
1381101	4.42159
1381102	4.42159
1381104	4.42159
1381105	4.42159
1381106	4.42159
1381107	4.42159
1381108	4.42159
1381110	4.42159
1381111	4.42159
1381114	4.42159
1381115	4.42159
1381118	4.42159
1381119	4.42159
1381121	4.42159
1381122	4.42159
1381124	4.42159
1381126	4.42159
1381128	4.42159
1381129	4.42159
1381133	4.42159
1381141	4.42159
1381147	4.42159
1381151	4.42159
1381152	4.42159
1381153	4.42159
1381154	4.42159
1381155	4.42159
1381156	4.42159
1381157	4.42159
1381159	4.42159
1381161	4.42159
1381162	4.42159
1381164	4.42159
1381165	4.42159
1381167	4.42159
1381168	4.42159
1381169	4.42159
1381170	4.42159
1381171	4.42159
1381172	4.42159
1381172	4.42159
1381173	4.42159
1381174	4.42159
1381175	4.42159
1381175	4.42159
1381176	4.42159
1381177	4.42159
1381178	4.42159
1381179	4.42159
1381179	4.42159
1381180	4.42159
1381182	4.42159
1381183	4.42159
1381184	4.42159
1381185	4.42159
1381185	4.42159
1381186	4.42159
1381186	4.42159
1381187	4.42159
1381189	4.42159
1381190	4.42159
1381191	4.42159
1381191	4.42159
1381192	4.42159
1381193	4.42159
1381196	4.42159
1381198	4.42159
1381199	4.42159
1381200	4.42159
1381201	4.42159
1381202	4.42159
1381203	4.42159
1381204	4.42159
1381205	4.42159
1381206	4.42159
1381207	4.42159
1381208	4.42159
1381209	4.42159
1381210	4.42159
1381211	4.42159
1381212	4.42159
1381213	4.42159
1381215	4.42159
1381216	4.42159
1381217	4.42159
1381217	4.42159
1381218	4.42159
1381219	4.42159
1381221	4.42159
1381222	4.42159
1381224	4.42159
1381224	4.42159
1381225	4.42159
1381226	4.42159
1381227	4.42159
1381228	4.42159
1381229	4.42159
1381229	4.42159
1381230	4.42159
1381231	4.42159
1381231	4.42159
1381232	4.42159
1381233	4.42159
1381234	4.42159
1381235	4.42159
1381235	5.20831
1381236	4.42159
1381237	4.42159
1381238	4.42159
1381239	4.42159
1381241	4.42159
1381242	4.42159
1381243	4.42159
1381243	5.20831
1381244	4.42159
1381245	4.42159
1381246	5.20831
1381247	5.20831
1381247	4.42159
1381248	5.20831
1381248	4.42159
1381249	4.42159
1381249	5.20831
1381250	5.20831
1381251	5.20831
1381252	5.20831
1381254	5.20831
1381255	5.20831
1381256	5.20831
1381256	4.42159
1381257	5.20831
1381257	4.42159
1381258	5.20831
1381259	4.42159
1381261	5.20831
1381262	4.42159
1381265	5.20831
1381265	4.42159
1381266	5.20831
1381267	5.20831
1381267	4.42159
1381268	4.42159
1381269	4.42159
1381270	5.20831
1381271	5.20831
1381272	5.20831
1381273	5.20831
1381274	5.20831
1381275	5.20831
1381276	5.20831
1381277	5.20831
1381278	5.20831
1381279	5.20831
1381280	5.20831
1381280	4.42159
1381281	4.42159
1381281	5.20831
1381282	5.20831
1381282	4.42159
1381283	5.20831
1381283	4.42159
1381285	5.20831
1381287	4.42159
1381288	4.42159
1381288	5.20831
1381289	5.20831
1381289	4.42159
1381290	5.20831
1381291	5.20831
1381293	5.20831
1381293	4.42159
1381294	4.42159
1381295	5.20831
1381296	4.42159
1381297	5.20831
1381298	5.20831
1381300	5.20831
1381301	5.20831
1381301	4.42159
1381302	5.20831
1381303	5.20831
1381304	5.20831
1381307	4.42159
1381310	4.42159
1381311	5.20831
1381311	4.42159
1381313	4.42159
1381314	5.20831
1381314	4.42159
1381315	4.42159
1381315	5.20831
1381316	5.20831
1381318	4.42159
1381319	4.42159
1381320	5.20831
1381321	4.42159
1381322	4.42159
1381323	5.20831
1381325	5.20831
1381325	4.42159
1381327	5.20831
1381328	4.42159
1381328	5.20831
1381329	4.42159
1381329	5.20831
1381330	5.20831
1381331	5.20831
1381332	5.20831
1381332	4.42159
1381333	5.20831
1381334	4.42159
1381335	5.20831
1381336	5.20831
1381336	4.42159
1381337	5.20831
1381337	4.42159
1381338	5.20831
1381339	4.42159
1381339	5.20831
1381340	5.20831
1381341	5.20831
1381342	4.42159
1381343	5.20831
1381344	4.42159
1381344	5.20831
1381345	4.42159
1381346	4.42159
1381347	4.42159
1381350	4.42159
1381351	4.42159
1381352	4.42159
1381352	5.20831
1381354	4.42159
1381355	4.42159
1381356	4.42159
1381357	4.42159
1381358	5.20831
1381358	4.42159
1381359	5.20831
1381359	4.42159
1381360	4.42159
1381361	5.20831
1381362	5.20831
1381363	4.42159
1381363	5.20831
1381365	4.42159
1381366	4.42159
1381367	5.20831
1381368	5.20831
1381369	4.42159
1381370	4.42159
1381371	4.42159
1381372	4.42159
1381373	4.42159
1381374	4.42159
1381374	4.42159
1381375	4.42159
1381376	4.42159
1381378	4.42159
1381379	4.42159
1381379	4.42159
1381381	4.42159
1381383	5.20831
1381384	4.42159
1381385	5.20831
1381385	4.42159
1381386	4.42159
1381386	5.20831
1381387	4.42159
1381388	4.42159
1381389	4.42159
1381391	5.20831
1381391	4.42159
1381392	4.42159
1381393	5.20831
1381394	4.42159
1381395	5.20831
1381395	4.42159
1381397	4.42159
1381398	5.20831
1381400	4.42159
1381404	5.20831
1381405	4.42159
1381405	5.20831
1381406	5.20831
1381407	5.20831
1381408	5.20831
1381409	5.20831
1381409	4.42159
1381410	4.42159
1381411	5.20831
1381412	5.20831
1381412	4.42159
1381413	4.42159
1381416	5.20831
1381417	5.20831
1381418	5.20831
1381419	5.28391
1381419	4.42159
1381420	5.20831
1381421	5.20831
1381421	4.42159
1381422	4.42159
1381423	5.20831
1381424	4.42159
1381425	5.20831
1381425	4.42159
1381426	4.42159
1381427	4.42159
1381428	4.42159
1381430	4.42159
1381432	5.20831
1381433	4.42159
1381434	4.42159
1381434	4.42159
1381437	4.42159
1381437	4.42159
1381438	4.42159
1381439	4.42159
1381440	4.42159
1381441	4.42159
1381442	4.42159
1381445	4.42159
1381447	4.42159
1381448	4.42159
1381448	4.42159
1381449	4.42159
1381450	4.42159
1381450	4.42159
1381451	4.42159
1381452	4.42159
1381452	4.42159
1381453	4.42159
1381454	4.42159
1381455	4.42159
1381456	4.42159
1381457	4.42159
1381457	4.42159
1381457	4.42159
1381458	4.42159
1381459	4.42159
1381460	4.42159
1381460	4.42159
1381461	4.42159
1381461	4.42159
1381462	4.42159
1381463	4.42159
1381463	4.42159
1381464	4.42159
1381465	4.42159
1381466	4.42159
1381466	4.42159
1381467	4.42159
1381468	4.42159
1381472	4.42159
1381473	4.42159
1381474	4.42159
1381476	4.42159
1381478	4.42159
1381479	4.42159
1381480	4.42159
1381481	4.42159
1381481	4.42159
1381482	4.42159
1381482	4.42159
1381483	4.42159
1381484	4.42159
1381485	4.42159
1381486	4.42159
1381487	4.42159
1381488	4.42159
1381489	4.42159
1381489	4.42159
1381490	4.42159
1381491	4.42159
1381492	4.42159
1381492	4.42159
1381493	4.42159
1381495	4.42159
1381496	4.42159
1381497	4.42159
1381498	4.42159
1381500	4.42159
1381500	4.42159
1381501	4.42159
1381502	4.42159
1381503	4.42159
1381504	5.11081
1381505	4.42159
1381506	4.42159
1381507	4.42159
1381508	5.11081
1381509	5.11081
1381510	4.42159
1381510	5.11081
1381511	5.11081
1381512	5.11081
1381513	5.11081
1381513	4.42159
1381514	4.42159
1381514	5.11081
1381515	4.42159
1381515	5.11081
1381516	4.42159
1381516	5.11081
1381517	5.11081
1381517	4.42159
1381518	5.11081
1381519	4.42159
1381519	5.11081
1381520	5.11081
1381521	5.11081
1381522	4.42159
1381523	5.11081
1381524	5.11081
1381525	5.11081
1381527	5.11081
1381528	4.42159
1381528	5.11081
1381530	4.42159
1381531	4.42159
1381531	5.11081
1381532	5.11081
1381532	4.42159
1381534	4.42159
1381535	5.11081
1381535	4.42159
1381536	5.11081
1381538	4.42159
1381539	4.42159
1381541	4.42159
1381542	4.42159
1381543	4.42159
1381544	5.11081
1381545	4.42159
1381546	4.42159
1381547	5.11081
1381549	5.11081
1381553	5.11081
1381555	5.11081
1381556	5.11081
1381558	5.11081
1381559	4.42159
1381559	5.11081
1381561	5.11081
1381562	5.11081
1381565	5.11081
1381566	4.42159
1381567	4.42159
1381568	4.42159
1381569	4.42159
1381569	4.42159
1381570	4.42159
1381570	5.11081
1381571	5.11081
1381572	5.11081
1381574	4.42159
1381575	4.42159
1381575	5.11081
1381576	4.42159
1381576	5.11081
1381577	5.11081
1381578	5.11081
1381578	4.42159
1381579	5.11081
1381583	5.11081
1381585	5.11081
1381586	5.11081
1381587	5.11081
1381588	5.11081
1381589	5.11081
1381590	5.11081
1381591	5.11081
1381592	4.42159
1381592	5.11081
1381593	4.42159
1381594	4.42159
1381594	5.11081
1381595	5.11081
1381596	5.11081
1381596	4.42159
1381597	5.11081
1381597	4.42159
1381598	5.11081
1381598	4.42159
1381599	5.11081
1381599	5.11081
1381600	5.11081
1381600	4.42159
1381601	5.11081
1381602	5.11081
1381602	4.42159
1381603	4.42159
1381604	5.11081
1381605	4.42159
1381605	5.11081
1381606	4.42159
1381606	5.11081
1381607	4.42159
1381608	4.42159
1381609	4.42159
1381610	4.42159
1381611	4.42159
1381613	4.42159
1381614	4.42159
1381616	4.42159
1381621	5.11081
1381622	4.42159
1381624	4.42159
1381625	5.11081
1381628	5.11081
1381629	5.11081
1381632	5.11081
1381633	5.11081
1381634	4.42159
1381636	5.11081
1381637	5.11081
1381637	4.42159
1381638	5.11081
1381639	5.11081
1381640	5.11081
1381641	5.11081
1381642	5.11081
1381644	5.11081
1381645	5.11081
1381647	5.11081
1381649	5.11081
1381650	5.11081
1381651	5.11081
1381653	5.11081
1381653	4.42159
1381656	5.11081
1381659	5.11081
1381662	5.11081
1381663	5.11081
1381665	5.11081
1381666	5.11081
1381667	5.11081
1381668	5.11081
1381672	5.11081
1381672	5.11081
1381673	5.11081
1381673	4.42159
1381679	5.11081
1381680	5.11081
1381681	5.11081
1381681	4.42159
1381683	5.11081
1381687	4.42159
1381692	5.11081
1381699	4.42159
1381700	4.42159
1381701	4.42159
1381702	4.42159
1381703	4.42159
1381706	4.42159
1381711	4.42159
1381712	4.42159
1381714	4.42159
1381717	5.22381
1381717	4.42159
1381718	5.22381
1381719	5.22381
1381720	5.22381
1381721	5.22381
1381722	5.22381
1381724	5.22381
1381727	4.42159
1381728	5.22381
1381729	5.22381
1381730	4.42159
1381743	5.22381
1381744	5.22381
1381746	5.22381
1381748	5.22381
1381751	5.22381
1381752	5.22381
1381753	5.22381
1381755	5.22381
1381756	5.22381
1381757	5.22381
1381758	5.22381
1381759	5.22381
1381761	5.22381
1381762	5.22381
1381765	5.22381
1381766	5.22381
1381767	5.22381
1381768	5.22381
1381769	5.22381
1381771	5.22381
1381774	5.22381
1381775	5.22381
1381777	5.22381
1381779	5.22381
1381780	5.22381
1381782	5.22381
1381783	5.22381
1381784	5.22381
1381786	5.22381
1381792	5.22381
1381794	5.22381
1381797	5.22381
1381800	5.22381
1381801	5.22381
1381802	5.22381
1381803	5.22381
1381805	4.42159
1381808	4.42159
1381810	4.42159
1381811	4.42159
1381812	4.42159
1381813	4.42159
1381815	4.42159
1381816	4.42159
1381817	4.42159
1381819	4.42159
1381821	4.42159
1381822	4.42159
1381822	5.22381
1381823	4.42159
1381824	5.22381
1381825	5.22381
1381826	5.22381
1381827	4.42159
1381828	4.42159
1381829	5.22381
1381830	4.42159
1381830	5.22381
1381831	5.22381
1381832	5.22381
1381833	5.22381
1381834	4.42159
1381834	5.22381
1381835	5.22381
1381836	5.22381
1381837	5.22381
1381838	5.22381
1381839	5.22381
1381840	5.22381
1381841	4.42159
1381841	5.22381
1381842	4.42159
1381843	4.42159
1381844	5.22381
1381845	4.42159
1381846	5.22381
1381847	4.42159
1381848	5.22381
1381848	4.42159
1381849	4.42159
1381849	5.22381
1381850	4.42159
1381851	4.42159
1381852	4.42159
1381853	4.42159
1381853	5.22381
1381854	4.42159
1381856	4.42159
1381858	4.42159
1381859	4.42159
1381859	5.22381
1381859	4.42159
1381862	5.22381
1381863	4.42159
1381863	5.22381
1381868	4.42159
1381869	5.22381
1381870	4.42159
1381871	5.22381
1381872	5.22381
1381872	4.42159
1381873	4.42159
1381874	4.42159
1381875	5.22381
1381876	4.42159
1381877	5.22381
1381877	4.42159
1381878	4.42159
1381880	5.22381
1381881	4.42159
1381882	4.42159
1381883	4.42159
1381884	4.42159
1381884	5.22381
1381885	4.42159
1381886	5.22381
1381887	5.22381
1381888	5.22381
1381889	5.22381
1381889	4.42159
1381890	4.42159
1381890	5.22381
1381891	4.42159
1381892	4.42159
1381892	5.22381
1381894	5.22381
1381895	5.22381
1381896	4.42159
1381897	5.22381
1381897	4.42159
1381898	5.22381
1381899	4.42159
1381900	4.42159
1381901	4.42159
1381902	4.42159
1381903	5.22381
1381903	4.42159
1381904	4.42159
1381905	4.42159
1381905	4.42159
1381906	4.42159
1381906	4.42159
1381907	4.42159
1381908	4.42159
1381909	4.42159
1381910	4.42159
1381911	4.42159
1381912	4.42159
1381913	4.42159
1381913	4.42159
1381914	4.42159
1381915	4.42159
1381917	4.42159
1381917	4.42159
1381918	4.42159
1381919	4.42159
1381919	4.42159
1381920	4.42159
1381921	4.42159
1381922	4.42159
1381923	4.42159
1381924	4.42159
1381925	4.42159
1381925	4.42159
1381926	4.42159
1381927	4.42159
1381928	4.42159
1381928	4.42159
1381929	4.42159
1381929	4.42159
1381930	4.42159
1381930	4.42159
1381931	4.42159
1381931	4.42159
1381932	4.42159
1381932	4.42159
1381932	4.42159
1381933	4.42159
1381934	4.42159
1381934	4.42159
1381935	4.42159
1381936	4.42159
1381936	4.42159
1381937	4.42159
1381938	4.42159
1381939	4.42159
1381940	4.42159
1381942	4.42159
1381943	4.42159
1381944	4.42159
1381945	4.42159
1381945	4.42159
1381946	4.42159
1381947	4.42159
1381948	4.42159
1381949	4.42159
1381951	4.42159
1381952	4.42159
1381954	4.42159
1381956	4.42159
1381957	4.42159
1381957	4.42159
1381959	4.42159
1381960	4.42159
1381961	4.42159
1381962	4.42159
1381963	4.42159
1381964	4.42159
1381965	4.42159
1381966	4.42159
1381967	4.42159
1381968	4.42159
1381970	4.42159
1381971	4.42159
1381972	4.42159
1381973	4.42159
1381974	4.42159
1381975	4.42159
1381976	4.42159
1381977	4.42159
1381978	4.42159
1381979	4.42159
1381979	4.42159
1381980	4.42159
1381982	4.42159
1381983	4.42159
1381984	4.42159
1381985	4.42159
1381986	4.42159
1381986	4.42159
1381987	4.42159
1381987	4.42159
1381988	4.42159
1381989	4.42159
1381991	4.42159
1381992	4.42159
1381992	4.42159
1381993	4.42159
1381993	4.42159
1381993	4.42159
1381994	4.42159
1381995	4.42159
1381996	4.42159
1381997	4.42159
1381997	4.42159
1381998	4.42159
1381999	4.42159
1382000	4.42159
1382001	4.42159
1382002	4.42159
1382003	4.42159
1382004	4.42159
1382005	4.42159
1382007	4.42159
1382008	4.42159
1382009	4.42159
1382010	4.42159
1382011	4.42159
1382012	4.42159
1382013	4.42159
1382014	4.42159
1382015	4.42159
1382016	4.42159
1382017	4.42159
1382018	4.42159
1382019	4.42159
1382020	4.42159
1382021	4.42159
1382022	4.42159
1382022	4.42159
1382023	4.42159
1382023	4.42159
1382024	4.42159
1382024	4.42159
1382026	4.42159
1382026	4.42159
1382027	4.42159
1382028	4.42159
1382029	4.42159
1382031	4.42159
1382032	4.42159
1382033	4.42159
1382034	4.42159
1382035	4.42159
1382036	4.42159
1382036	4.42159
1382037	4.42159
1382038	4.42159
1382038	4.42159
1382038	4.42159
1382039	4.42159
1382040	4.42159
1382042	4.42159
1382043	4.42159
1382046	4.42159
1382047	4.42159
1382048	4.42159
1382049	4.42159
1382050	4.42159
1382051	4.42159
1382052	4.42159
1382052	4.42159
1382053	4.42159
1382053	4.42159
1382054	4.42159
1382054	4.42159
1382055	4.42159
1382056	4.42159
1382057	4.42159
1382058	4.42159
1382058	4.42159
1382059	4.42159
1382060	4.42159
1382061	4.42159
1382062	4.42159
1382063	4.42159
1382064	4.42159
1382065	4.42159
1382067	4.42159
1382068	4.42159
1382069	4.42159
1382070	4.42159
1382071	4.42159
1382073	4.42159
1382073	4.42159
1382077	4.42159
1382078	4.42159
1382080	4.42159
1382084	4.42159
1382086	4.42159
1382087	4.42159
1382089	4.42159
1382092	4.42159
1382093	4.42159
1382095	4.42159
1382098	4.42159
1382103	4.42159
1382104	4.42159
1382105	4.42159
1382106	4.42159
1382108	4.42159
1382109	4.42159
1382110	4.42159
1382112	4.42159
1382113	4.42159
1382114	4.42159
1382114	4.42159
1382115	4.42159
1382116	4.42159
1382117	4.42159
1382118	4.42159
1382119	4.42159
1382121	4.42159
1382122	4.42159
1382123	4.42159
1382124	4.42159
1382124	4.42159
1382125	4.42159
1382126	4.42159
1382129	4.42159
1382131	4.42159
1382132	4.42159
1382133	4.42159
1382134	4.42159
1382135	4.42159
1382136	4.42159
1382136	4.42159
1382137	4.42159
1382138	4.42159
1382139	4.42159
1382140	4.42159
1382141	4.42159
1382141	4.42159
1382143	4.42159
1382143	4.42159
1382144	4.42159
1382145	4.42159
1382146	4.42159
1382147	4.42159
1382148	4.42159
1382148	4.42159
1382149	4.42159
1382149	4.42159
1382150	4.42159
1382151	4.42159
1382152	4.42159
1382153	4.42159
1382154	4.42159
1382154	4.42159
1382156	4.42159
1382156	4.42159
1382157	4.42159
1382157	4.42159
1382157	4.42159
1382158	4.42159
1382158	4.42159
1382159	4.42159
1382159	4.42159
1382160	4.42159
1382160	4.42159
1382161	4.42159
1382161	4.42159
1382162	4.42159
1382162	4.42159
1382163	4.42159
1382163	4.42159
1382164	4.42159
1382165	4.42159
1382166	4.42159
1382166	4.42159
1382167	4.42159
1382167	4.42159
1382168	4.42159
1382171	4.42159
1382172	4.42159
1382173	4.42159
1382174	4.42159
1382175	4.42159
1382176	4.42159
1382178	4.42159
1382179	4.42159
1382180	4.42159
1382181	4.42159
1382181	4.42159
1382182	4.42159
1382183	4.42159
1382184	4.42159
1382186	4.42159
1382187	4.42159
1382188	4.42159
1382188	4.42159
1382189	4.42159
1382190	4.42159
1382190	4.42159
1382192	4.42159
1382193	4.42159
1382195	4.42159
1382196	4.42159
1382197	4.42159
1382198	4.42159
1382199	4.42159
1382200	4.42159
1382201	4.42159
1382201	4.42159
1382203	4.42159
1382204	4.42159
1382205	4.42159
1382205	4.42159
1382206	4.42159
1382206	4.42159
1382207	4.42159
1382208	4.42159
1382209	4.42159
1382210	4.42159
1382211	4.42159
1382213	4.42159
1382214	4.42159
1382216	4.42159
1382217	4.42159
1382218	4.42159
1382219	4.42159
1382219	4.42159
1382220	4.42159
1382221	4.42159
1382222	4.42159
1382223	4.42159
1382224	4.42159
1382225	4.42159
1382226	4.42159
1382227	4.42159
1382227	4.42159
1382228	4.42159
1382228	4.42159
1382228	4.42159
1382229	4.42159
1382232	4.42159
1382233	4.42159
1382236	4.42159
1382236	4.42159
1382237	4.42159
1382238	4.42159
1382239	4.42159
1382241	4.42159
1382242	4.42159
1382243	4.42159
1382246	4.42159
1382248	4.42159
1382249	4.42159
1382250	4.42159
1382251	4.42159
1382254	4.42159
1382254	4.42159
1382255	4.42159
1382255	4.42159
1382255	4.42159
1382256	4.42159
1382257	4.42159
1382258	4.42159
1382259	4.42159
1382260	4.42159
1382261	4.42159
1382263	4.42159
1382263	4.42159
1382264	4.42159
1382264	4.42159
1382265	4.42159
1382266	4.42159
1382267	4.42159
1382268	4.42159
1382269	4.42159
1382270	4.42159
1382271	4.42159
1382272	4.42159
1382272	4.42159
1382273	4.42159
1382274	4.42159
1382275	4.42159
1382276	4.42159
1382277	4.42159
1382277	4.42159
1382278	4.42159
1382279	4.42159
1382279	4.42159
1382280	4.42159
1382281	4.42159
1382281	4.42159
1382282	4.42159
1382283	4.42159
1382283	4.42159
1382284	4.42159
1382284	4.42159
1382286	4.42159
1382287	4.42159
1382288	4.42159
1382289	4.42159
1382290	4.42159
1382291	4.42159
1382291	4.42159
1382292	4.42159
1382293	4.42159
1382294	4.42159
1382294	4.42159
1382295	4.42159
1382295	4.42159
1382296	4.42159
1382297	4.42159
1382298	4.42159
1382298	4.42159
1382299	4.42159
1382301	4.42159
1382301	4.42159
1382302	4.42159
1382303	4.42159
1382303	4.42159
1382304	4.42159
1382305	4.42159
1382306	4.42159
1382307	4.42159
1382308	4.42159
1382308	4.42159
1382309	4.42159
1382309	4.42159
1382310	4.42159
1382311	4.42159
1382311	4.42159
1382312	4.42159
1382314	4.42159
1382316	4.42159
1382317	4.42159
1382318	4.42159
1382320	4.42159
1382321	4.42159
1382323	4.42159
1382324	4.42159
1382325	4.42159
1382325	4.42159
1382326	4.42159
1382327	4.42159
1382328	4.42159
1382329	4.42159
1382329	4.42159
1382330	4.42159
1382330	4.42159
1382331	4.42159
1382331	4.42159
1382333	4.42159
1382334	4.42159
1382334	4.42159
1382335	4.42159
1382337	4.42159
1382338	4.42159
1382339	4.42159
1382340	4.42159
1382341	4.42159
1382341	4.42159
1382342	4.42159
1382343	4.42159
1382343	4.42159
1382344	4.42159
1382344	4.42159
1382346	4.42159
1382347	4.42159
1382349	4.42159
1382350	4.42159
1382350	4.42159
1382351	4.42159
1382351	4.42159
1382352	4.42159
1382353	4.42159
1382353	4.42159
1382355	4.42159
1382355	4.42159
1382356	4.42159
1382357	4.42159
1382358	4.42159
1382359	4.42159
1382361	4.42159
1382362	4.42159
1382365	4.42159
1382366	4.42159
1382367	4.42159
1382368	4.42159
1382368	4.42159
1382369	4.42159
1382369	4.42159
1382370	4.42159
1382370	4.42159
1382371	4.42159
1382372	4.42159
1382372	4.42159
1382373	4.42159
1382373	4.42159
1382374	4.42159
1382375	4.42159
1382375	4.42159
1382376	4.42159
1382377	4.42159
1382379	4.42159
1382380	4.42159
1382381	4.42159
1382382	4.42159
1382382	4.42159
1382384	4.42159
1382385	4.42159
1382386	4.42159
1382387	4.42159
1382387	4.42159
1382388	4.42159
1382388	4.42159
1382389	4.42159
1382389	4.42159
1382391	4.42159
1382391	4.42159
1382391	4.42159
1382392	4.42159
1382393	4.42159
1382394	4.42159
1382395	4.42159
1382396	4.42159
1382396	4.42159
1382397	4.42159
1382398	4.42159
1382399	4.42159
1382400	4.42159
1382402	4.42159
1382403	4.42159
1382404	4.42159
1382405	4.42159
1382405	4.42159
1382406	4.42159
1382406	4.42159
1382408	4.42159
1382409	4.42159
1382410	4.42159
1382412	4.42159
1382413	4.42159
1382413	4.42159
1382414	4.42159
1382415	4.42159
1382416	4.42159
1382418	4.42159
1382418	4.42159
1382419	4.42159
1382420	4.42159
1382421	4.42159
1382422	4.42159
1382423	4.42159
1382424	4.42159
1382425	4.42159
1382426	4.42159
1382427	4.42159
1382428	4.42159
1382431	4.42159
1382432	4.42159
1382432	4.42159
1382433	4.42159
1382434	4.42159
1382435	4.42159
1382436	4.42159
1382436	4.42159
1382437	4.42159
1382438	4.42159
1382438	4.42159
1382438	4.42159
1382439	4.42159
1382440	4.42159
1382441	4.42159
1382441	4.42159
1382441	4.42159
1382442	4.42159
1382442	4.42159
1382443	4.42159
1382444	4.42159
1382445	4.42159
1382446	4.42159
1382447	4.42159
1382447	4.42159
1382448	4.42159
1382449	4.42159
1382451	4.42159
1382452	4.42159
1382453	4.42159
1382454	4.42159
1382459	4.42159
1382459	4.42159
1382459	4.42159
1382460	4.42159
1382461	4.42159
1382462	4.42159
1382463	4.42159
1382464	4.42159
1382465	4.42159
1382465	4.42159
1382466	4.42159
1382467	4.42159
1382468	4.42159
1382469	4.42159
1382470	4.42159
1382471	4.42159
1382472	4.42159
1382473	4.42159
1382474	4.42159
1382475	4.42159
1382476	4.42159
1382477	4.42159
1382478	4.42159
1382479	4.42159
1382480	4.42159
1382482	4.42159
1382482	4.42159
1382483	4.42159
1382484	4.42159
1382484	4.42159
1382485	4.42159
1382486	4.42159
1382487	4.42159
1382488	4.42159
1382489	4.42159
1382491	4.42159
1382492	4.42159
1382492	4.42159
1382493	4.42159
1382493	4.42159
1382494	4.42159
1382495	4.42159
1382496	4.42159
1382497	4.42159
1382498	4.42159
1382498	4.42159
1382498	4.42159
1382500	4.42159
1382502	4.42159
1382503	4.42159
1382504	4.42159
1382506	4.42159
1382507	4.42159
1382508	4.42159
1382509	4.42159
1382510	4.42159
1382511	4.42159
1382513	4.42159
1382514	4.42159
1382515	4.42159
1382516	4.42159
1382517	4.42159
1382518	4.42159
1382520	4.42159
1382520	4.42159
1382521	4.42159
1382522	4.42159
1382523	4.42159
1382524	4.42159
1382525	4.42159
1382526	4.42159
1382526	4.42159
1382528	4.42159
1382529	4.42159
1382530	4.42159
1382533	4.42159
1382534	4.42159
1382534	4.42159
1382535	4.42159
1382536	4.42159
1382537	4.42159
1382538	4.42159
1382540	4.42159
1382541	4.42159
1382543	4.42159
1382544	4.42159
1382544	4.42159
1382545	4.42159
1382546	4.42159
1382548	4.42159
1382549	4.42159
1382550	4.42159
1382551	4.42159
1382552	4.42159
1382553	4.42159
1382554	4.42159
1382554	4.42159
1382555	4.42159
1382556	4.42159
1382557	4.42159
1382557	4.42159
1382558	4.42159
1382559	4.42159
1382560	4.42159
1382561	4.42159
1382562	4.42159
1382563	4.42159
1382564	4.42159
1382565	4.42159
1382566	4.42159
1382567	4.42159
1382568	4.42159
1382569	4.42159
1382572	4.42159
1382573	4.42159
1382574	4.42159
1382575	4.42159
1382575	4.42159
1382576	4.42159
1382577	4.42159
1382578	4.42159
1382578	4.42159
1382579	4.42159
1382579	4.42159
1382580	4.42159
1382581	4.42159
1382581	4.42159
1382582	4.42159
1382582	4.42159
1382583	4.42159
1382584	4.42159
1382586	4.42159
1382587	4.42159
1382588	4.42159
1382588	4.42159
1382589	4.42159
1382589	4.42159
1382590	4.42159
1382590	4.42159
1382591	4.42159
1382591	4.42159
1382592	4.42159
1382593	4.42159
1382594	4.42159
1382596	4.42159
1382596	4.42159
1382596	4.42159
1382597	4.42159
1382598	4.42159
1382598	4.42159
1382599	4.42159
1382600	4.42159
1382601	4.42159
1382604	4.42159
1382605	4.42159
1382606	4.42159
1382607	4.42159
1382608	4.42159
1382609	4.42159
1382610	4.42159
1382610	4.42159
1382611	4.42159
1382612	4.42159
1382613	4.42159
1382614	4.42159
1382615	4.42159
1382615	4.42159
1382616	4.42159
1382617	4.42159
1382618	4.42159
1382620	4.42159
1382623	4.42159
1382626	4.42159
1382626	4.42159
1382627	4.42159
1382627	4.42159
1382628	4.42159
1382629	4.42159
1382630	4.42159
1382631	4.42159
1382635	4.42159
1382636	4.42159
1382637	4.42159
1382637	4.42159
1382638	4.42159
1382639	4.42159
1382639	4.42159
1382640	4.42159
1382640	4.42159
1382641	4.42159
1382641	4.42159
1382642	4.42159
1382642	4.42159
1382642	4.42159
1382646	4.42159
1382646	4.42159
1382647	4.42159
1382647	4.42159
1382648	4.42159
1382648	4.42159
1382649	4.42159
1382650	4.42159
1382651	4.42159
1382652	4.42159
1382653	4.42159
1382654	4.42159
1382655	4.42159
1382655	4.42159
1382656	4.42159
1382658	4.42159
1382659	4.42159
1382660	4.42159
1382661	4.42159
1382661	4.42159
1382662	4.42159
1382662	4.42159
1382664	4.42159
1382664	4.42159
1382665	4.42159
1382666	4.42159
1382667	4.42159
1382668	4.42159
1382669	4.42159
1382670	4.42159
1382671	4.42159
1382672	4.42159
1382672	4.42159
1382673	4.42159
1382674	4.42159
1382675	4.42159
1382677	4.42159
1382678	4.42159
1382679	4.42159
1382679	4.42159
1382680	4.42159
1382682	4.42159
1382683	4.42159
1382684	4.42159
1382684	4.42159
1382685	4.42159
1382686	4.42159
1382687	4.42159
1382688	4.42159
1382690	4.42159
1382693	4.42159
1382694	4.42159
1382694	4.42159
1382695	4.42159
1382696	4.42159
1382697	4.42159
1382698	4.42159
1382699	4.42159
1382699	4.42159
1382700	4.42159
1382700	4.42159
1382701	4.42159
1382702	4.42159
1382703	4.42159
1382704	4.42159
1382706	4.42159
1382708	4.42159
1382708	4.42159
1382709	4.42159
1382710	4.42159
1382711	4.42159
1382712	4.42159
1382713	4.42159
1382714	4.42159
1382715	4.42159
1382716	4.42159
1382717	4.42159
1382718	4.42159
1382720	4.42159
1382721	4.42159
1382721	4.42159
1382723	4.42159
1382724	4.42159
1382725	4.42159
1382727	4.42159
1382728	4.42159
1382729	4.42159
1382730	4.42159
1382730	4.42159
1382731	4.42159
1382732	4.42159
1382733	4.42159
1382734	4.42159
1382734	4.42159
1382737	4.42159
1382738	4.42159
1382739	4.42159
1382740	4.42159
1382742	4.42159
1382743	4.42159
1382743	4.42159
1382744	4.42159
1382744	4.42159
1382745	4.42159
1382748	4.42159
1382750	4.42159
1382751	4.42159
1382752	4.42159
1382753	4.42159
1382753	4.42159
1382754	4.42159
1382754	4.42159
1382756	4.42159
1382756	4.42159
1382757	4.42159
1382757	4.42159
1382758	4.42159
1382759	4.42159
1382759	4.42159
1382760	4.42159
1382761	4.42159
1382762	4.42159
1382763	4.42159
1382764	4.42159
1382765	4.42159
1382766	4.42159
1382767	4.42159
1382767	4.42159
1382768	4.42159
1382768	4.42159
1382769	4.42159
1382770	4.42159
1382770	4.42159
1382771	4.42159
1382772	4.42159
1382773	4.42159
1382774	4.42159
1382775	4.42159
1382776	4.42159
1382776	4.42159
1382777	4.42159
1382780	4.42159
1382781	4.42159
1382782	4.42159
1382783	4.42159
1382783	4.42159
1382784	4.42159
1382786	4.42159
1382787	4.42159
1382788	4.42159
1382790	4.42159
1382791	4.42159
1382791	4.42159
1382792	4.42159
1382793	4.42159
1382794	4.42159
1382795	4.42159
1382797	4.42159
1382797	4.42159
1382798	4.42159
1382799	4.42159
1382799	4.42159
1382800	4.42159
1382801	4.42159
1382801	4.42159
1382801	4.42159
1382802	4.42159
1382803	4.42159
1382804	4.42159
1382805	4.42159
1382805	4.42159
1382806	4.42159
1382806	4.42159
1382807	4.42159
1382808	4.42159
1382809	4.42159
1382809	4.42159
1382810	4.42159
1382810	4.42159
1382811	4.42159
1382812	4.42159
1382813	4.42159
1382816	4.42159
1382816	4.42159
1382816	4.42159
1382817	4.42159
1382818	4.42159
1382818	4.42159
1382819	4.42159
1382819	4.42159
1382820	4.42159
1382821	4.42159
1382822	4.42159
1382823	4.42159
1382823	4.42159
1382824	4.42159
[truncated: 618 more rows]

## Sheet: Fig 3
Strain	time_point_hours	Target_region	primer_pair	rep1	rep2	rep3	reaction	Phage_challenge		delta_ct_rep1	delta_delta_ct_rep1	delta_ct_rep2	delta_delta_ct_rep2	delta_ct_rep3	delta_delta_ct_rep3	mean_delta_delta_ct
L01157-10_WT	0	wzy +	wzy_qPCR_present F+R	17.5163	17.5775	19.8757	growth	no		0	0	0	0	0	0	0
L01157-10_WT	2	wzy +	wzy_qPCR_present F+R	15.6211	15.7007	15.56	growth	no		-1.89521	-0.805933	-1.87673	-1.07615	-4.31571	2.22127	0.113063
L01157-10_WT	4	wzy +	wzy_qPCR_present F+R	14.4944	15.4987	17.2964	growth	no		-3.02192	-0.130628	-2.07875	-1.87856	-2.57931	-0.490679	-0.83329
L01157-10_WT	6	wzy +	wzy_qPCR_present F+R	13.994	14.46	15.1813	growth	no		-3.52232	0.379266	-3.11745	-1.4184	-4.69435	0.434556	-0.201524
L01157-10_WT	8	wzy +	wzy_qPCR_present F+R	13.3581	13.3628	13.4754	growth	no		-4.15824	-0.617325	-4.21461	-0.598857	-6.40027	1.7227	0.168839
L01157-10_WT	24	wzy +	wzy_qPCR_present F+R	11.2027	13.0129	13.0648	growth	no		-6.31361	1.03341	-4.5646	-1.01195	-6.81089	0.791736	0.271064
L01157-10_WT	0	wzy +	wzy_qPCR_present F+R	18.3232	18.3847	18.5419	phage	yes		0	0	0	0	0	0	0
L01157-10_WT	2	wzy +	wzy_qPCR_present F+R	18.6043	19.3729	19.6773	phage	yes		0.281054	-0.702488	0.988212	-3.64136	1.13543	-2.01657	-2.12014
L01157-10_WT	4	wzy +	wzy_qPCR_present F+R	19.0961	21.3714	19.3585	phage	yes		0.772915	-4.55799	2.98665	-8.27476	0.816542	-4.25781	-5.69685
L01157-10_WT	6	wzy +	wzy_qPCR_present F+R	19.9232	21.7237	20.4608	phage	yes		1.60002	-6.36564	3.33895	-8.36065	1.91885	-6.16458	-6.96362
L01157-10_WT	8	wzy +	wzy_qPCR_present F+R	20.3511	22.2739	21.6738	phage	yes		2.0279	-8.13667	3.88916	-9.62533	3.13186	-9.03431	-8.9321
L01157-10_WT	24	wzy +	wzy_qPCR_present F+R	21.3482	22.1718	21.8768	phage	yes		3.02495	-9.946	3.78706	-10.6635	3.3349	-10.1936	-10.2677
L01157-10_WT	0	wzy -	wzy_qPCR_absent F+R	26.7074	25.0489	24.2919	growth	no		0	0	0	0	0	0	0
L01157-10_WT	2	wzy -	wzy_qPCR_absent F+R	25.5482	24.8579	23.8068	growth	no		-1.15918	-1.54197	-0.191021	-2.76186	-0.485144	-1.6093	-1.97104
L01157-10_WT	4	wzy -	wzy_qPCR_absent F+R	25.4375	23.1825	22.6924	growth	no		-1.26996	-1.88259	-1.8664	-2.09091	-1.5995	-1.47049	-1.81466
L01157-10_WT	6	wzy -	wzy_qPCR_absent F+R	24.9567	23.4458	22.2794	growth	no		-1.75074	-1.39231	-1.60314	-2.9327	-2.01259	-2.2472	-2.19074
L01157-10_WT	8	wzy -	wzy_qPCR_absent F+R	23.3508	22.0428	21.8598	growth	no		-3.35664	-1.41892	-3.00608	-1.80739	-2.43214	-2.24543	-1.82392
L01157-10_WT	24	wzy -	wzy_qPCR_absent F+R	19.1927	18.0441	17.9191	growth	no		-7.51471	2.23451	-7.00483	1.42828	-6.37286	0.353709	1.33883
L01157-10_WT	0	wzy -	wzy_qPCR_absent F+R	25.9686	25.0814	25.9297	phage	yes		0	0	0	0	0	0	0
L01157-10_WT	2	wzy -	wzy_qPCR_absent F+R	22.1642	21.5815	22.9406	phage	yes		-3.80447	3.38303	-3.49992	0.846773	-2.98905	2.10791	2.11257
L01157-10_WT	4	wzy -	wzy_qPCR_absent F+R	17.7407	17.9766	17.0919	phage	yes		-8.22794	4.44286	-7.10485	1.81674	-8.83782	5.39655	3.88538
L01157-10_WT	6	wzy -	wzy_qPCR_absent F+R	16.1485	16.1336	16.6755	phage	yes		-9.82012	5.0545	-8.94777	3.92606	-9.25414	5.0084	4.66299
L01157-10_WT	8	wzy -	wzy_qPCR_absent F+R	15.972	15.9756	13.7718	phage	yes		-9.99666	3.8879	-9.10583	3.36967	-12.1579	6.25545	4.50434
L01157-10_WT	24	wzy -	wzy_qPCR_absent F+R	13.9077	14.8684	12.9688	phage	yes		-12.0609	5.13986	-10.213	3.33657	-12.9609	6.10223	4.85956
L01157-10_Δwzy	0	wzy -	wzy_qPCR_absent F+R	16.9839	16.9602	16.2947	delta	yes		0	0	0	0	0	0	0
L01157-10_Δwzy	2	wzy -	wzy_qPCR_absent F+R	15.4555	14.8602	15.215	delta	yes		-1.52831	-0.997302	-2.09996	1.21962	-1.07973	-3.14625	-0.974642
L01157-10_Δwzy	4	wzy -	wzy_qPCR_absent F+R	13.3841	13.8043	12.4288	delta	yes		-3.59973	-0.138103	-3.15585	0.333673	-3.86588	-1.18559	-0.330007
L01157-10_Δwzy	6	wzy -	wzy_qPCR_absent F+R	12.8634	13.3227	12.4824	delta	yes		-4.12048	-0.177705	-3.63754	0.705908	-3.81225	-1.44001	-0.303935
L01157-10_Δwzy	8	wzy -	wzy_qPCR_absent F+R	12.6054	13.1908	12.1269	delta	yes		-4.37844	0.109381	-3.76937	0.058075	-4.16778	-2.16314	-0.665229
L01157-10_Δwzy	24	wzy -	wzy_qPCR_absent F+R	11.9559	12.9206	11.1298	delta	yes		-5.02792	-0.510007	-4.03956	-0.932872	-5.16491	-1.47611	-0.972998
L01157-10_WT	0	rpoD	rpoD_qPCR F+R	17.3689	17.9917	18.0649	growth	no		0	NA	0	NA	0	NA	NA
L01157-10_WT	2	rpoD	rpoD_qPCR F+R	14.6678	15.0388	15.9705	growth	no		-2.70115	NA	-2.95288	NA	-2.09444	NA	NA
L01157-10_WT	4	rpoD	rpoD_qPCR F+R	14.2163	14.0344	14.995	growth	no		-3.15255	NA	-3.95732	NA	-3.06999	NA	NA
L01157-10_WT	6	rpoD	rpoD_qPCR F+R	14.2258	13.4559	13.8052	growth	no		-3.14305	NA	-4.53584	NA	-4.25979	NA	NA
L01157-10_WT	8	rpoD	rpoD_qPCR F+R	12.5933	13.1782	13.3874	growth	no		-4.77556	NA	-4.81347	NA	-4.67757	NA	NA
L01157-10_WT	24	rpoD	rpoD_qPCR F+R	12.0887	12.4152	12.0458	growth	no		-5.28021	NA	-5.57654	NA	-6.01915	NA	NA
L01157-10_WT	0	rpoD	rpoD_qPCR F+R	18.3678	19.463	19.0491	phage	yes		0	NA	0	NA	0	NA	NA
L01157-10_WT	2	rpoD	rpoD_qPCR F+R	17.9464	16.8099	18.1679	phage	yes		-0.421434	NA	-2.65315	NA	-0.88114	NA	NA
L01157-10_WT	4	rpoD	rpoD_qPCR F+R	14.5827	14.1749	15.6078	phage	yes		-3.78508	NA	-5.28811	NA	-3.44127	NA	NA
L01157-10_WT	6	rpoD	rpoD_qPCR F+R	13.6022	14.4413	14.8033	phage	yes		-4.76562	NA	-5.0217	NA	-4.24573	NA	NA
L01157-10_WT	8	rpoD	rpoD_qPCR F+R	12.259	13.7269	13.1466	phage	yes		-6.10877	NA	-5.73617	NA	-5.90246	NA	NA
L01157-10_WT	24	rpoD	rpoD_qPCR F+R	11.4468	12.5866	12.1904	phage	yes		-6.92105	NA	-6.8764	NA	-6.85866	NA	NA
L01157-10_Δwzy	0	rpoD	rpoD_qPCR F+R	18.2344	17.1529	19.5889	delta	yes		0	NA	0	NA	0	NA	NA
L01157-10_Δwzy	2	rpoD	rpoD_qPCR F+R	15.7088	16.2726	15.3629	delta	yes		-2.52561	NA	-0.880339	NA	-4.22598	NA	NA
L01157-10_Δwzy	4	rpoD	rpoD_qPCR F+R	14.4966	14.3307	14.5374	delta	yes		-3.73783	NA	-2.82217	NA	-5.05147	NA	NA
L01157-10_Δwzy	6	rpoD	rpoD_qPCR F+R	13.9362	14.2213	14.3366	delta	yes		-4.29818	NA	-2.93163	NA	-5.25226	NA	NA
L01157-10_Δwzy	8	rpoD	rpoD_qPCR F+R	13.9653	13.4416	13.258	delta	yes		-4.26906	NA	-3.71129	NA	-6.33092	NA	NA
L01157-10_Δwzy	24	rpoD	rpoD_qPCR F+R	12.6965	12.1805	12.9479	delta	yes		-5.53793	NA	-4.97244	NA	-6.64103	NA	NA

## Sheet: Fig 5
	cat			Kan, Nal			cat, kan, Nal
	donor col/ml			recipient col/ml			revertants col/ml			reversion frequency
bio rep	1	2	3	1	2	3	1	2	3
tech 1	2300000000	2700000000	1000000000	2820000000	1000000000	2980000000	20	60	60	1.04167e-08
texh 2	2800000000	3400000000	1300000000	2290000000	1300000000	2750000000	40	50	50	5.48387e-08
tech 3	2500000000	2800000000	1900000000	2570000000	800000000	2800000000	20	60	20	1.52403e-08
LB_mitomycin	cat			Kan, Nal			cat, kan, Nal
	donor col/ml			recipient col/ml			revertants col/ml			reversion frequency
bio rep	1	2	3	1	2	3	1	2	3
tech 1	51400000	16300000	13300000	100000	1600000	3500000	30	60	70	0.00012
texh 2	44900000	15200000	14300000	500000	2000000	3400000	60	40	30	2.20588e-05
tech 3	41800000	16600000	14700000	400000	3200000	2400000	30	50	50	1.6129e-05
